# Supplementary material for: A Microbiological Approach to Alleviate Soil Replant Syndrome in Peaches
Source: Microorganisms. 2023 May 30;11(6):1448. doi: 10.3390/microorganisms11061448 (PMC10303857; doi:10.3390/microorganisms11061448)
Supplement: Supplementary file 1 [file microorganisms-11-01448-s001.zip]

Archive with 1 entries (1 files):
- microorganisms-2381389-supplementary.pdf
